# Supplementary material for: Synergistic Antibacterial Interaction of Geraniol and Biogenic Silver Nanoparticles on Methicillin-Resistant Staphylococcus aureus
Source: Plants (Basel). 2025 Mar 29;14(7):1059. doi: 10.3390/plants14071059 (PMC11991589; doi:10.3390/plants14071059)
Supplement: Supplementary file 1 [file plants-14-01059-s001.zip]

Archive with 1 entries (1 files):
- plants-3550015-supplementary.pdf
